# Supplementary material for: Association Mapping of Ferrous, Zinc, and Aluminum Tolerance at the Seedling Stage in Indica Rice using MAGIC Populations
Source: Front Plant Sci. 2017 Oct 26;8:1822. doi: 10.3389/fpls.2017.01822 (PMC5662918; doi:10.3389/fpls.2017.01822)
Supplement: Supplementary Table S2 — Correlation coefficients between different traits estimated under Fe, Zn, and Al conditions in the DC1, DC2, and 8way populations. [file Table2.XLSX]

## Sheet: Table S2 Correlation
Supplementary TABLE S2 | Correlation coefficients between different traits estimated under Fe, Zn and Al conditions in the DC1, DC2 and 8way populations.
DC1	Fe.MTS	Fe.SL	Fe.RL	Fe.SDW	Fe.RDW	Fe.RSL	Fe.RRL	Fe.RSDW	Fe.RRDW	Zn.MTS	Zn.SL	Zn.RL	Zn.SDW	Zn.RDW	Zn.RSL	Zn.RRL	Zn.RSDW	Zn.RRDW	Al.SL	Al.RL	Al.SDW	Al.RDW	Al.RSL	Al.RRL	Al.RSDW
Fe.SL	0.061	-	-	-	-	-	-	-	-	-	-	-	-	-	-	-	-	-	-	-	-	-	-	-	-
Fe.RL	0.009	0.186*	-	-	-	-	-	-	-	-	-	-	-	-	-	-	-	-	-	-	-	-	-	-	-
Fe.SDW	-0.02	0.535**	0.212*	-	-	-	-	-	-	-	-	-	-	-	-	-	-	-	-	-	-	-	-	-	-
Fe.RDW	-0.073	0.337**	0.190*	0.679**	-	-	-	-	-	-	-	-	-	-	-	-	-	-	-	-	-	-	-	-	-
Fe.RSL	0.08	0.292**	0.035	0.046	-0.135	-	-	-	-	-	-	-	-	-	-	-	-	-	-	-	-	-	-	-	-
Fe.RRL	0.052	0.05	0.667**	-0.119	-0.178	0.257**	-	-	-	-	-	-	-	-	-	-	-	-	-	-	-	-	-	-	-
Fe.RSDW	0.03	0.029	0.079	0.255**	-0.081	0.573**	0.246**	-	-	-	-	-	-	-	-	-	-	-	-	-	-	-	-	-	-
Fe.RRDW	0.019	0.077	0.072	-0.068	-0.008	0.540**	0.328**	0.703**	-	-	-	-	-	-	-	-	-	-	-	-	-	-	-	-	-
Zn.MTS	0.075	0.031	-0.113	-0.085	-0.003	0.121	0.053	-0.002	0.136	-	-	-	-	-	-	-	-	-	-	-	-	-	-	-	-
Zn.SL	0.019	0.761**	0.075	0.328**	0.113	0.089	0.009	-0.128	-0.082	-0.037	-	-	-	-	-	-	-	-	-	-	-	-	-	-	-
Zn.RL	0.061	0.011	0.434**	0.118	0.127	-0.075	0.161	-0.044	-0.041	-0.154	0.048	-	-	-	-	-	-	-	-	-	-	-	-	-	-
Zn.SDW	-0.011	0.500**	0.139	0.608**	0.506**	-0.096	-0.137	-0.121	-0.148	-0.061	0.638**	0.226*	-	-	-	-	-	-	-	-	-	-	-	-	-
Zn.RDW	0.054	0.149	0.107	0.435**	0.553**	-0.256**	-0.202*	-0.209*	-0.226*	-0.082	0.192*	0.229*	0.592**	-	-	-	-	-	-	-	-	-	-	-	-
Zn.RSL	0.022	-0.051	-0.096	-0.204*	-0.369**	0.717**	0.199*	0.382**	0.348**	0.042	0.256**	-0.028	0.006	-0.205*	-	-	-	-	-	-	-	-	-	-	-
Zn.RRL	0.101	-0.116	0.229*	-0.225*	-0.261**	0.189*	0.614**	0.151	0.240**	0.022	-0.018	0.631**	-0.074	-0.113	0.297**	-	-	-	-	-	-	-	-	-	-
Zn.RSDW	0.024	0.005	0.034	-0.119	-0.241**	0.456**	0.235**	0.606**	0.646**	0.03	0.163	0.068	0.238**	-0.069	0.597**	0.302**	-	-	-	-	-	-	-	-	-
Zn.RRDW	0.091	-0.103	0.008	-0.255**	-0.344**	0.360**	0.251**	0.485**	0.648**	0.062	-0.029	0.067	-0.063	0.158	0.429**	0.333**	0.699**	-	-	-	-	-	-	-	-
Al.SL	-0.008	0.670**	0.051	0.333**	0.183	0.131	0	-0.005	0.064	0.037	0.579**	-0.127	0.376**	0.095	-0.029	-0.19	0.03	-0.079	-	-	-	-	-	-	-
Al.RL	0.01	-0.064	0.252**	0.043	0.02	-0.082	0.053	-0.062	-0.082	-0.129	0.04	0.222*	0.147	0.065	0.016	0.002	0.019	-0.048	0.05	-	-	-	-	-	-
Al.SDW	0.014	0.308**	0.045	0.260**	0.102	0.107	-0.029	0.07	0.053	-0.104	0.351**	-0.072	0.314**	0.023	0.108	-0.163	0.127	-0.071	0.677**	0.318**	-	-	-	-	-
Al.RDW	0.018	0.177	0.109	0.214*	0.166	0.035	-0.041	0.013	0.01	-0.089	0.215*	0.014	0.264**	0.03	0.048	-0.142	0.064	-0.117	0.366**	0.506**	0.721**	-	-	-	-
Al.RSL	-0.041	-0.028	-0.027	0.043	0.02	0.033	-0.054	0.075	0.106	-0.022	-0.052	0.083	0.056	0.071	0.011	0.027	0.069	0.086	0.183	0.049	0.123	0.044	-	-	-
Al.RRL	0.08	-0.215*	0.031	-0.133	-0.094	-0.077	0.005	-0.053	-0.003	0.046	-0.131	0.096	-0.023	-0.001	0.019	0.058	0.036	0.084	-0.132	0.484**	-0.039	0.042	0.410**	-	-
Al.RSDW	-0.005	-0.028	0.012	0.032	0.016	0.084	-0.012	0.068	0.097	-0.073	-0.002	0.081	0.04	0.023	0.108	0.021	0.081	0.047	0.155	0.1	0.400**	0.239**	0.730**	0.332**	-
Al.RRDW	0.01	0.094	0.077	0.149	0.148	0.03	-0.042	0.005	0.055	-0.048	0.099	0.07	0.177	0.01	0.018	-0.067	0.043	-0.07	0.221*	0.350**	0.470**	0.790**	0.371**	0.250**	0.557**
DC2	Fe.MTS	Fe.SL	Fe.RL	Fe.SDW	Fe.RDW	Fe.RSL	Fe.RRL	Fe.RSDW	Fe.RRDW	Zn.MTS	Zn.SL	Zn.RL	Zn.SDW	Zn.RDW	Zn.RSL	Zn.RRL	Zn.RSDW	Zn.RRDW	Al.SL	Al.RL	Al.SDW	Al.RDW	Al.RSL	Al.RRL	Al.RSDW
Fe.SL	-0.002	-	-	-	-	-	-	-	-	-	-	-	-	-	-	-	-	-	-	-	-	-	-	-	-
Fe.RL	-0.044	0.277**	-	-	-	-	-	-	-	-	-	-	-	-	-	-	-	-	-	-	-	-	-	-	-
Fe.SDW	0.246**	0.654**	0.262**	-	-	-	-	-	-	-	-	-	-	-	-	-	-	-	-	-	-	-	-	-	-
Fe.RDW	0.286**	0.492**	0.176	0.825**	-	-	-	-	-	-	-	-	-	-	-	-	-	-	-	-	-	-	-	-	-
Fe.RSL	-0.129	0.179	0.169	-0.06	-0.084	-	-	-	-	-	-	-	-	-	-	-	-	-	-	-	-	-	-	-	-
Fe.RRL	-0.075	0.179	0.817**	0.071	0.005	0.352**	-	-	-	-	-	-	-	-	-	-	-	-	-	-	-	-	-	-	-
Fe.RSDW	-0.04	0.107	0.196*	0.019	0.008	0.760**	0.377**	-	-	-	-	-	-	-	-	-	-	-	-	-	-	-	-	-	-
Fe.RRDW	-0.047	0.064	0.099	-0.077	0.125	0.653**	0.268**	0.777**	-	-	-	-	-	-	-	-	-	-	-	-	-	-	-	-	-
Zn.MTS	0.335**	0.147	-0.086	0.229*	0.195*	-0.106	-0.144	-0.041	-0.043	-	-	-	-	-	-	-	-	-	-	-	-	-	-	-	-
Zn.SL	-0.177	0.696**	0.038	0.272**	0.159	0.048	-0.015	-0.058	-0.001	0.06	-	-	-	-	-	-	-	-	-	-	-	-	-	-	-
Zn.RL	-0.007	0.297**	0.405**	0.278**	0.202*	0.091	0.227*	0.197*	0.049	-0.089	0.171	-	-	-	-	-	-	-	-	-	-	-	-	-	-
Zn.SDW	0.163	0.545**	0.006	0.691**	0.584**	-0.203*	-0.114	-0.151	-0.177	0.151	0.541**	0.236*	-	-	-	-	-	-	-	-	-	-	-	-	-
Zn.RDW	0.241**	0.419**	0.037	0.660**	0.638**	-0.223*	-0.111	-0.133	-0.173	0.211*	0.310**	0.283**	0.805**	-	-	-	-	-	-	-	-	-	-	-	-
Zn.RSL	-0.259**	-0.061	-0.032	-0.348**	-0.324**	0.779**	0.168	0.533**	0.530**	-0.18	0.314**	-0.013	-0.163	-0.269**	-	-	-	-	-	-	-	-	-	-	-
Zn.RRL	-0.05	0.149	0.185	0.018	-0.027	0.315**	0.465**	0.403**	0.264**	-0.157	0.074	0.694**	0.048	0.056	0.227*	-	-	-	-	-	-	-	-	-	-
Zn.RSDW	-0.099	0.011	0	-0.205*	-0.149	0.607**	0.227*	0.795**	0.661**	-0.105	0.137	0.133	0.091	-0.019	0.649**	0.390**	-	-	-	-	-	-	-	-	-
Zn.RRDW	-0.114	-0.055	-0.007	-0.278**	-0.229*	0.591**	0.193*	0.668**	0.734**	-0.062	0.082	0.069	-0.092	0.028	0.638**	0.304**	0.769**	-	-	-	-	-	-	-	-
Al.SL	-0.076	0.460**	0.023	0.333**	0.293**	-0.114	-0.055	-0.041	-0.099	0.109	0.381**	0.187	0.354**	0.341**	-0.137	0.056	-0.021	-0.05	-	-	-	-	-	-	-
Al.RL	0.027	0.209*	0.296**	0.232*	0.240**	0.007	0.109	0.034	-0.031	-0.086	0.009	0.199*	0.09	0.117	-0.139	-0.054	-0.067	-0.121	0.258**	-	-	-	-	-	-
Al.SDW	-0.072	0.304**	0.006	0.353**	0.259**	-0.137	-0.025	-0.032	-0.107	0.055	0.262**	0.097	0.302**	0.268**	-0.133	0.023	-0.05	-0.092	0.741**	0.304**	-	-	-	-	-
Al.RDW	-0.044	0.251**	0.108	0.289**	0.260**	-0.135	-0.007	-0.029	-0.117	0.083	0.192*	0.198*	0.208*	0.234*	-0.156	0.015	-0.079	-0.136	0.538**	0.499**	0.735**	-	-	-	-
Al.RSL	-0.015	-0.16	-0.045	-0.196*	-0.09	0.136	0.008	0.172	0.190*	-0.019	-0.147	-0.003	-0.178	-0.171	0.123	0.078	0.167	0.165	0.142	-0.004	-0.009	0.051	-	-	-
Al.RRL	0.036	-0.036	0.116	0.002	0.04	0.107	0.055	0.039	0.081	-0.041	-0.164	-0.038	-0.133	-0.126	-0.011	-0.096	-0.066	-0.061	-0.036	0.672**	0.047	0.267**	0.220*	-	-
Al.RSDW	0.036	-0.021	-0.004	0.061	0.111	0.03	0.008	0.097	0.097	-0.019	-0.081	-0.006	0.017	-0.009	-0.021	0.017	0.068	0.043	0.208*	0.129	0.322**	0.268**	0.748**	0.303**	-
Al.RRDW	0.01	0.02	0.071	0.061	0.102	-0.037	-0.052	0.052	0.03	0.056	0.001	0.125	-0.002	-0.004	-0.051	-0.037	0.003	-0.03	0.321**	0.321**	0.431**	0.700**	0.480**	0.426**	0.644**
8way	Fe.MTS	Fe.SL	Fe.RL	Fe.SDW	Fe.RDW	Fe.RSL	Fe.RRL	Fe.RSDW	Fe.RRDW	Zn.MTS	Zn.SL	Zn.RL	Zn.SDW	Zn.RDW	Zn.RSL	Zn.RRL	Zn.RSDW	Zn.RRDW	Al.SL	Al.RL	Al.SDW	Al.RDW	Al.RSL	Al.RRL	Al.RSDW
Fe.SL	-0.197**	-	-	-	-	-	-	-	-	-	-	-	-	-	-	-	-	-	-	-	-	-	-	-	-
Fe.RL	-0.152*	-0.053	-	-	-	-	-	-	-	-	-	-	-	-	-	-	-	-	-	-	-	-	-	-	-
Fe.SDW	-0.179**	0.761**	-0.098	-	-	-	-	-	-	-	-	-	-	-	-	-	-	-	-	-	-	-	-	-	-
Fe.RDW	-0.201**	0.628**	-0.045	0.896**	-	-	-	-	-	-	-	-	-	-	-	-	-	-	-	-	-	-	-	-	-
Fe.RSL	-0.227**	0.485**	0.165*	0.261**	0.206**	-	-	-	-	-	-	-	-	-	-	-	-	-	-	-	-	-	-	-	-
Fe.RRL	-0.002	-0.063	0.567**	-0.062	-0.036	0.133*	-	-	-	-	-	-	-	-	-	-	-	-	-	-	-	-	-	-	-
Fe.RSDW	-0.133*	0.227**	0.112	0.334**	0.302**	0.651**	0.205**	-	-	-	-	-	-	-	-	-	-	-	-	-	-	-	-	-	-
Fe.RRDW	-0.144*	0.155*	0.123	0.253**	0.392**	0.523**	0.155*	0.723**	-	-	-	-	-	-	-	-	-	-	-	-	-	-	-	-	-
Zn.MTS	0.195**	-0.028	-0.117	-0.031	-0.059	-0.15	-0.025	-0.129	-0.164*	-	-	-	-	-	-	-	-	-	-	-	-	-	-	-	-
Zn.SL	-0.186**	0.562**	-0.085	0.472**	0.402**	0.082	-0.059	0.059	0.04	-0.176**	-	-	-	-	-	-	-	-	-	-	-	-	-	-	-
Zn.RL	-0.093	-0.056	0.387**	-0.045	-0.032	0.018	0.041	-0.021	-0.026	-0.155*	0.047	-	-	-	-	-	-	-	-	-	-	-	-	-	-
Zn.SDW	-0.171**	0.465**	-0.035	0.658**	0.602**	0.051	-0.014	0.057	0.006	-0.132*	0.653**	0.111	-	-	-	-	-	-	-	-	-	-	-	-	-
Zn.RDW	-0.228**	0.391**	0.013	0.541**	0.558**	0.117	-0.052	0.1	0.064	-0.127	0.442**	0.202**	0.755**	-	-	-	-	-	-	-	-	-	-	-	-
Zn.RSL	-0.148*	-0.176**	0.135*	-0.201**	-0.164*	0.475**	0.143*	0.429**	0.369**	-0.275**	0.342**	0.136*	0.095	0.065	-	-	-	-	-	-	-	-	-	-	-
Zn.RRL	0.055	-0.041	0.043	-0.001	-0.008	0.038	0.680**	0.127	0.049	-0.032	0.056	0.357**	0.105	0.074	0.138*	-	-	-	-	-	-	-	-	-	-
Zn.RSDW	-0.042	-0.29	0.180**	-0.276**	-0.242**	0.308**	0.261**	0.555**	0.354**	-0.177**	0.079	0.133*	0.13	0.097	0.739**	0.224**	-	-	-	-	-	-	-	-	-
Zn.RRDW	-0.105	-0.211**	0.168**	-0.263**	-0.208**	0.330**	0.136*	0.389**	0.526**	-0.172**	-0.003	0.172**	-0.011	0.297**	0.585**	0.111	0.679**	-	-	-	-	-	-	-	-
Al.SL	0.102	0.355**	-0.064	0.218**	0.193**	0.001	-0.039	-0.033	-0.023	0.021	0.348**	-0.083	0.207**	0.115	-0.085	-0.043	-0.112	-0.128	-	-	-	-	-	-	-
Al.RL	-0.056	0.165*	0.07	0.140*	0.146*	0.011	-0.03	-0.02	0.043	-0.056	0.228**	0.036	0.189**	0.167*	0.029	-0.08	-0.016	0.05	0.538**	-	-	-	-	-	-
Al.SDW	-0.051	0.304**	0.008	0.242**	0.223**	0.032	-0.04	-0.003	0.042	-0.047	0.313**	-0.078	0.227**	0.138*	-0.028	-0.094	-0.095	-0.081	0.706**	0.595**	-	-	-	-	-
Al.RDW	-0.077	0.278**	-0.006	0.250**	0.237**	0.021	-0.134*	-0.008	0.004	-0.042	0.263**	-0.009	0.230**	0.250**	-0.055	-0.149*	-0.107	-0.042	0.550**	0.558**	0.715**	-	-	-	-
Al.RSL	0.062	-0.061	0.065	-0.008	0.007	0.02	0.082	0.059	0.065	-0.004	-0.056	-0.002	-0.001	0.021	0.027	0.036	0.046	0.075	0.401**	0.306**	0.265**	0.221**	-	-	-
Al.RRL	-0.037	-0.148*	0.053	-0.077	-0.054	-0.006	0.109	0.055	0.075	0.078	-0.089	-0.097	-0.058	-0.046	0.074	0.011	0.109	0.122	0.112	0.538**	0.162*	0.153*	0.547**	-	-
Al.RSDW	-0.055	-0.071	0.072	-0.017	-0.006	0.018	0.124	0.051	0.073	-0.023	-0.048	-0.069	0.021	-0.034	0.042	0.039	0.063	0.039	0.173**	0.274**	0.468**	0.277**	0.661**	0.542**	-
Al.RRDW	-0.06	0.121	0.011	0.136*	0.126	0.009	-0.069	0.033	0.019	0.009	0.102	-0.057	0.115	0.146*	-0.037	-0.121	-0.045	0.001	0.387**	0.425**	0.563**	0.864**	0.412**	0.341**	0.533**
*, ** significant at P <- 0.01 and P< 0.001, respectively.
